# Supplementary material for: Eye-Tracking in Interpreting Studies: A Review of Four Decades of Empirical Studies
Source: Front Psychol. 2022 Jun 27;13:872247. doi: 10.3389/fpsyg.2022.872247 (PMC9272778; doi:10.3389/fpsyg.2022.872247)
Supplement: Supplementary file 1 [file Table_1.XLSX]

## Sheet: Sheet1
Author(s)(Year)	Theme-Coder 1	Theme-Coder 2	Agreement on theme	Mode	Participants	Eye tracker and mode	Sampling rate	Set-up	Measure(s)	Data screening criteria
Bosch-Baliarda et al. (2020)	VP	UV/VP	UV/VP	SLI	Deaf viewers(n=32)	Tobii T60, remote	60HZ	✔	Fixation count, mean fixation duration, visit count, mean visit duration, heat map	➖
Chen (2020)	CL	CL	CL	CI	Professional interpreters(n=26)	SMI ETG, head-mounted	➖	✔	Average fixation duration	➖
Chen et al. (2021)	VP/CL	VP/CL	VP/CL	CI	Professional interpreters(n=26)	SMI ETG, head-mounted	60HZ	✔	Number of fixations, average fixation duration, gaze mapping, first fixation duration first-pass dwell time second-pass dwell time total dwell time, number of revisits skip rate	✔
Chmiel and Lijewska (2019)	CP/VP	VP	CP/VP	STR	Professional interpreters(n=24) vs.Interpreting trainees(n=15)	EyeLink 1000+, remote	➖	✔	Gaze duration, regression path duration, total duration, percentage of dwell time	✔
Dragsted and Hansen (2009)	CP/VP	CP/VP	CP/VP	STR	Professional interpreters(n=4) vs.Professional translators(n=4)	Tobii	➖	➖	Hotspot analyses, (total) fixation count, average fixation duration	➖
Ho (2021)	CP/VP	CP/VP	CP/VP	STR	Professional interpreters(n=18) vs.Interpreting trainees(n=18)	EyeLink 1000	1000HZ	✔	Number of fixations, mean fixation duration, first fixation duration, gaze duration, go-past time, re-reading time, total viewing time	➖
Ho et al. (2020)	CP/VP	CP/VP	CP/VP	STR	Interpreting trainees(n=18)vs. Bilinguals(n=18)	EyeLink 1000	1000HZ	✔	Number of fixations, mean fixation duration, first fixation duration, gaze duration, go-past time, re-reading time, total viewing time	➖
Hyönä, J., Tommola, J., & Alaja, A. M. (1995)	CL	CL	CL	SI	Interpreting trainees(n=27)	Applied Science Laboratories eye-tracker Model 1994, unspecified	50HZ	✔	Pupil size	✔
Korpal and Stachowiak-Szymczak (2018)	CL	CL	CL	SI	Professional interpreters(n=30) vs.Interpreting trainees(n=25)	EyeLink 1000+, remote	➖	✔	Mean fixation duration	✔
Korpal and Stachowiak-Szymczak (2020)	UV	UV	UV	SI	Professional interpreters(n=30) vs.Interpreting trainees(n=24)	EyeLink 1000+, remote	➖	➖	Fixation count per minute (on slides), fixation count per minute (on numbers), percentage of gaze time to numbers	✔
Lozano-Argüelles et al. (2020)	CP	CP	CP	*	Professional interpreters(n=22) vs. L2 learners (n=25) vs.Monolingual L1 users(n=25)	EyeLink 1000+, head-stabilized	1000HZ	✔	Rate and proportion of target fixations	✔ .
Ma and Li (2021)	CP/CL	CP/CL	CP/CL	STR	Interpreting trainees(n=23)	EyeLink 1000+, head-stabilized	1000HZ	✔	Dwell time, fixation count, rereading rate, gaze plots	✔
Ma et al. (2021)	CL	CL	CL	STR	Interpreting trainees(n=25)	EyeLink 1000+, head-stabilized	1000HZ	✔	Dwell time and fixation count, first fixation duration, regression path duration	✔
Marschark et al. (2005)	UV	UV/VP	UV	SLI	Students (ss) with no knowledge of sign language (n=10) vs.Deaf ss who were skilled singers (n=11) vs.Deaf ss who were new signers (n=11)	Custom-built, head-mounted	60HZ	✔	Gaze direction, total gaze duration, mean gaze duration	✔
McDonald and Carpenter (1981)	CP	CP	CP	STR	Translators(n=2) vs.Bilinguals(n=2)	Applied Science Laboratories eye tracker, unspecified	60HZ	➖	Initial reading pass, translation pass, error recovery pass, forward fixations, regressions	✔
Seeber et al. (2020)	CP	CP	CP	SI	Professional interpreters(n=15)	EyeLink 1000, remote	500HZ	✔	Proportion of fixations, mean dwell time	✔
Stachowiak-Szymczak and Korpal (2019)	CL/UV	CL/UV	CL/UV	SI	Professional interpreters(n=26) vs.Interpreting trainees(n=22)	EyeLink 1000+, remote	➖	✔	Fixation count, mean fixation duration, total gaze time	➖
Su and Li (2019)	CP/CL	CP/CL	CP/CL	STR	Interpreting trainees(n=9)	Tobii TX300, remote	300HZ	✔	Fixation duration, total number of fixations, pupil dilation, saccadic amplitude, heat map, scanpath, visit duration, first fixation	✔
Su and Li (2020)	CP/CL	CP/CL	CP/CL	STR	Interpreting trainees(n=14)	Tobii TX300, remote	➖	✔	Average fixation duration, reinspective fixation duration, scanpath	✔
Su and Li (2021)	CL	CL	CL	STR	Beginner interpreting trainees(n=10) vs.Advanced interpreting trainees(n=8)	Tobii TX300, remote	➖	✔	Mean fixation duration, total fixation duration	✔
Tiselius and Sneed (2020)	VP/CL	VP/CL	VP/CL	DI	Experienced interpreters(n=7) vs.Inexperienced interpreters(n=10)	SMI Glasses 2.0, head-mounted	60 HZ	not necessary	Mean number of fixations	✔
Vranjes and Brône (2021)	RL	RL	RL	DI	Professional interpreters(n=6) &Speakers(n=12)	ArringtonGig-E60 and Tobii, head-mounted	➖	✔	Gaze direction	✔
Vranjes et al. (2018)	RL	RL	RL	DI	Professional interpreters(n=1) &Speakers(n=2)	Pupil Pro Binocular Glasses and Arrington Gig-E60, head-mounted	➖	✔	Gaze direction, number of gaze fixations	✔
Vranjes et al. (2019)	RL	RL	RL	DI	Professional interpreters(n=1)&Speakers(n=2)	Pupil Pro Binocular Glasses and Arrington Gig-E60, head-mounted	➖	✔	Gaze duration, gaze direction	✔
Wehrmeyer (2014)	UV/VP	UV/VP	UV/VP	SLI	Deaf viewers(n=13) vs.Hearing viewers(n=20)	Tobii T60, remote	60HZ	✔	Mean fixation duration, total visit duration for each AOI, total fixation durations as a percentage of video time, Heat map	✔
Zheng and Zhou (2018)	CP/CL	CP/CL	CP/CL	STR	Translation trainees(n=24)	Tobii TX300, remote	300HZ	✔	Fixation duration distribution, (standardized) fixation duration	✔
✔：reported	➖: unreported	*: not specified
